# Supplementary material for: Genome-wide prediction of topoisomerase IIβ binding by architectural factors and chromatin accessibility
Source: PLoS Comput Biol. 2021 Jan 19;17(1):e1007814. doi: 10.1371/journal.pcbi.1007814 (PMC7845959; doi:10.1371/journal.pcbi.1007814)
Supplement: S1 Table — (XLSX) [file pcbi.1007814.s017.xlsx]

## Sheet: S1 Table . Public and custom data used in this study.
	Accession	Source	Assay	Target	System	Organism
Training data	GSE99195	GEO	ChIP-seq	CTCF	B cells	Mus musculus
	GSE99195	GEO	ChIP-seq	RAD21	B cells	Mus musculus
	GSE99197	GEO	ChIP-seq	TOP2B	B cells	Mus musculus
	ENCSR000CMN	ENCODE	DNase-seq	-	B cells	Mus musculus
	E-MTAB-3587	ArrayExpress	ChIP-seq	CTCF	Liver	Mus musculus
	ENCSR000CDH	ENCODE	ChIP-seq	H3K27ac	Liver	Mus musculus
	ENCSR000CEN	ENCODE	ChIP-seq	H3K27me3	Liver	Mus musculus
	E-MTAB-3587	ArrayExpress	ChIP-seq	H3K36me3	Liver	Mus musculus
	ENCSR000CAO	ENCODE	ChIP-seq	H3K4me1	Liver	Mus musculus
	E-MTAB-3587	ArrayExpress	ChIP-seq	H3K4me3	Liver	Mus musculus
	ENCSR000CEQ	ENCODE	ChIP-seq	H3K9ac	Liver	Mus musculus
	ENCSR000CBR	ENCODE	ChIP-seq	POLR2A	Liver	Mus musculus
	E-MTAB-3587	ArrayExpress	ChIP-seq	RAD21	Liver	Mus musculus
	E-MTAB-941	ArrayExpress	ChIP-seq	STAG1	Liver	Mus musculus
	E-MTAB-941	ArrayExpress	ChIP-seq	STAG2	Liver	Mus musculus
	E-MTAB-3587	ArrayExpress	ChIP-seq	TOP2B	Liver	Mus musculus
	ENCSR000CNI	ENCODE	DNase-seq	-	Liver	Mus musculus
	GSM717558	GEO	MNase-seq	-	Liver	Mus musculus
	ENCSR000CLO	ENCODE	RNA-seq	-	Liver	Mus musculus
	GSM1051157	GEO	WGBS	-	Liver	Mus musculus
	GSE99197	GEO	ChIP-seq	CTCF	MEF	Mus musculus
	ENCSR000CDI	ENCODE	ChIP-seq	H3K27ac	MEF	Mus musculus
	GSE51505	GEO	ChIP-seq	H3K27me3	MEF	Mus musculus
	GSE51505	GEO	ChIP-seq	H3K36me3	MEF	Mus musculus
	ENCSR000CAZ	ENCODE	ChIP-seq	H3K4me1	MEF	Mus musculus
	ENCSR000CBA	ENCODE	ChIP-seq	H3K4me3	MEF	Mus musculus
	GSE51505	GEO	ChIP-seq	H3K9ac	MEF	Mus musculus
	ENCSR000CBX	ENCODE	ChIP-seq	POLR2A	MEF	Mus musculus
	GSE99197	GEO	ChIP-seq	RAD21	MEF	Mus musculus
	GSE32320	GEO	ChIP-seq	STAG1	MEF	Mus musculus
	GSE32320	GEO	ChIP-seq	STAG2	MEF	Mus musculus
	GSE99197	GEO	ChIP-seq	TOP2B	MEF	Mus musculus
	PRJNA269282	ENA	DNase-seq	-	MEF	Mus musculus
	GSE40910	GEO	MNase-seq	-	MEF	Mus musculus
	ENCSR000CGV	ENCODE	RNA-seq	-	MEF	Mus musculus
	GSE56151	GEO	WGBS	-	MEF	Mus musculus
Test data	ENCSR000DMR	GEO	ChIP-seq	CTCF	MCF7	Homo sapiens
	ENCSR000BTQ	ENCODE	ChIP-seq	RAD21	MCF7	Homo sapiens
	GSE29692	GEO	DNase-seq	-	MCF7	Homo sapiens
	GSM4205700	GEO	ChIP-seq	TOP2B (Sigma R1)	MCF7	Homo sapiens
	GSM4205701	GEO	ChIP-seq	TOP2B (Sigma R2)	MCF7	Homo sapiens
	ENCSR000CDZ	ENCODE	ChIP-seq	CTCF	Thymocytes	Mus musculus
	GSE109909	GEO	ChIP-seq	RAD21	Thymocytes	Mus musculus
	ENCFF093PTY	ENCODE	DNase-seq	-	Thymocytes	Mus musculus
	GSM3931374	GEO	ChIP-seq	TOP2B (Novus)	Thymocytes	Mus musculus
	GSM3931373	GEO	ChIP-seq	TOP2B (Santa Cruz)	Thymocytes	Mus musculus
Other	GSE98632	GEO	Hi-C	-	MEF	Mus musculus
	GSE129529	GEO	END-seq	-	MEF	Mus musculus
