# Supplementary material for: Genome-wide prediction of topoisomerase IIβ binding by architectural factors and chromatin accessibility
Source: PLoS Comput Biol. 2021 Jan 19;17(1):e1007814. doi: 10.1371/journal.pcbi.1007814 (PMC7845959; doi:10.1371/journal.pcbi.1007814)
Supplement: S2 Table — (XLSX) [file pcbi.1007814.s018.xlsx]

## Sheet: S2 Table. Ranking of features selected by scatter search and fast correlation base filter algorithms.
Scatter Search
MEF					Liver
#occurrences	Feature	SU	Ranking		#occurrences	Feature	SU	Ranking
5	RAD21	0.426261	1		5	DNase_seq	0.354016	1
	DNase_seq	0.247836	2			STAG2	0.245565	2
	CTCF	0.22075	3			RAD21	0.227745	3
Fast Correlation Based Filter
MEF					Liver
#occurrences	Feature	SU	Ranking		#occurrences	Feature	SU	Ranking
5	RAD21	0.426261	1		5	DNase_seq	0.354016	1
	DNase_seq	0.247836	2			STAG2	0.245565	2
	WGBS	0.113136	8			WGBS	0.119443	6
	MNase_seq	0.0344955	14		4	k_2HelT_278	0.00460451	16
	k_1Shift_264	0.0012196	561		3	k_2mer_2586	0.00204233	381
4	k_2Slide_213	0.00200109	118		2	k_2ProT_22	0.00321006	36
	k_2Shear_240	0.00180601	175			k_2MGW_135	0.00222773	249
3	k_1Roll_6	0.00215147	88			k_2MGW_156	0.00211556	327
	k_2Slide_246	0.00157932	273			k_2HelT_56	0.00202282	403
	k_2Slide_225	0.00137614	409			k_2mer_2522	0.0019471	464
	k_1Slide_219	0.00137086	413			k_2Buckle_128	0.00192829	491
	k_1Slide_202	0.00113401	666			k_2Roll_152	0.00183532	578
2	H3K27me3	0.125487	5			k_2mer_4145	0.00181148	601
	k_2Slide_60	0.00314849	18			k_2Buckle_18	0.00173244	698
	k_1Slide_61	0.00285631	26			k_2mer_1924	0.00160603	870
	k_1Shear_180	0.00265675	42			k_3mer_6187	0.00148452	1081
	k_1Slide_18	0.00265287	43			k_2Buckle_42	0.0014692	1108
	k_2Shear_82	0.00224924	76			k_1Buckle_274	0.00143618	1160
	k_1Stagger_138	0.00197286	129		1	k_1ProT_278	0.0043159	19
	k_2Stagger_176	0.00174443	205			k_2ProT_26	0.00337323	30
	k_2ProT_9	0.00173681	211			k_2HelT_33	0.00333137	32
	k_1HelT_16	0.00155104	284			k_2ProT_248	0.0032396	35
	k_1Slide_100	0.00148686	326			k_2Slide_29	0.00264971	95
	k_3mer_8968	0.0014184	379			k_2Slide_247	0.0026303	100
	k_2Slide_230	0.00139039	398			k_2MGW_239	0.00239893	172
	k_2MGW_126	0.00130968	469			k_2Roll_11	0.00232121	209
	k_1Slide_246	0.00118738	595			k_2Stagger_157	0.00231573	211
	k_1Slide_232	0.00103565	801			k_2HelT_16	0.00226445	228
	k_1Slide_297	0.000960062	915			k_2Slide_245	0.00225774	233
1	k_2ProT_107	0	27099			k_2Roll_13	0.00217645	283
1	k_2ProT_28	0.00339891	16			k_2MGW_50	0.00217494	286
	k_1Slide_28	0.00316959	17			k_2MGW_142	0.00216647	290
	k_1ProT_25	0.00314164	19			k_2MGW_130	0.00214156	302
	k_2HelT_60	0.00297215	23			k_3mer_10330	0.00213559	309
	k_2ProT_282	0.00275862	33			k_2Opening_51	0.00203664	389
	k_3mer_12186	0.00273743	34			k_2MGW_293	0.0019774	439
	k_2ProT_15	0.00256919	48			k_2HelT_246	0.00194423	469
	k_2Slide_125	0.00254901	52			k_2MGW_141	0.00192724	492
	k_1Slide_16	0.00231108	69			k_2HelT_15	0.00178337	647
	k_2Slide_280	0.00216297	83			k_2MGW_134	0.00178049	650
	k_2HelT_284	0.002156	84			k_2Slide_96	0.00176142	671
	k_1Slide_268	0.00206041	97			k_1MGW_143	0.0017591	673
	k_2Roll_3	0.00202192	107			k_3mer_9242	0.00170732	722
	k_2Slide_10	0.00201941	109			k_1Stagger_127	0.00168508	753
	k_2Roll_23	0.00200435	112			k_2Slide_231	0.00167605	768
	k_2Slide_19	0.00200281	115			k_3mer_7066	0.00158468	904
	k_1Roll_258	0.00199191	122			k_2MGW_230	0.0015452	975
	k_1MGW_9	0.00194978	133			k_3mer_10602	0.0014889	1068
	k_1ProT_1	0.00184179	164			k_2Stretch_293	0.00144826	1141
	k_1Roll_151	0.0018368	166			k_2mer_1786	0.00138525	1256
	k_2Opening_50	0.0017735	190			k_2Slide_45	0.0013838	1262
	k_1ProT_48	0.00176564	193			k_1MGW_153	0.00137944	1269
	k_2Slide_30	0.00175029	203			k_2Roll_174	0.0013477	1341
	k_2Slide_20	0.00172515	219			k_1Opening_220	0.00134259	1356
	k_2Opening_282	0.00171967	222			k_3mer_10085	0.00133182	1381
	k_3mer_1515	0.00169975	226			k_3mer_16567	0.00131387	1421
	k_2Slide_212	0.00165341	241			k_2Buckle_236	0.00131356	1422
	k_1Slide_2	0.00164935	242			k_1Roll_270	0.00128883	1478
	k_2Slide_78	0.00162508	250			k_1HelT_66	0.00127401	1526
	k_3mer_5735	0.0016137	254			k_2Buckle_252	0.00127385	1532
	k_2Slide_229	0.00160522	259			k_1MGW_152	0.00123528	1626
	k_1ProT_268	0.00159104	267			k_3mer_6228	0.00122696	1640
	k_1Opening_1	0.00157031	276			k_2Slide_220	0.00122581	1647
	k_3mer_17557	0.00156611	278			k_3mer_9713	0.00121975	1663
	k_1ProT_292	0.00156098	281			k_1Tilt_164	0.00111403	1955
	k_2Slide_183	0.00150149	315			k_2Buckle_191	0.00108771	2026
	k_2Slide_282	0.00149751	318			k_3mer_14642	0.000998494	2284
	k_1Slide_41	0.0014487	347			k_2Slide_205	0.000919773	2529
	k_2Slide_184	0.00143289	366			k_1HelT_214	0.000900089	2602
	k_2ProT_265	0.00141259	381			k_2HelT_11	0.000881731	2665
	k_1Slide_186	0.001393	395			k_3mer_4667	0.000713331	3269
	k_2ProT_31	0.00138282	402			k_1Shift_169	0	29737
	k_2Slide_120	0.00137277	411			k_2Shift_140	0	30001
	k_1Slide_57	0.00135205	424			k_2Shift_207	0	30068
	k_2Slide_76	0.00134516	431			k_1Slide_74	0	30164
	k_1Rise_126	0.00134243	434			k_1Tilt_195	0	30515
	k_3mer_17436	0.00132926	440			k_2Tilt_156	0	30771
	k_3mer_12408	0.001316	457			k_1Buckle_261	0	31140
	k_3mer_3707	0.00131461	459			k_1Shear_99	0	31678
	k_1Slide_119	0.00131431	460			k_2Shear_75	0	31937
	k_2Buckle_167	0.00130767	471			k_1Stagger_221	0	32287
	k_1Slide_120	0.00130599	472
	k_3mer_7369	0.00128679	488
	k_1Shift_179	0.00127471	500
	k_2Slide_189	0.00126332	514
	k_1Shear_118	0.00125835	521
	k_2Slide_133	0.00125502	523
	k_2Slide_118	0.00124462	534
	k_3mer_15510	0.00124143	536
	k_2mer_4593	0.0011861	597
	k_1Shift_217	0.00118057	601
	k_1Shear_208	0.00117702	606
	k_2Slide_48	0.00116163	627
	k_1Slide_291	0.00115447	633
	k_1Shear_271	0.00115529	634
	k_2Roll_183	0.00115418	636
	k_1Slide_243	0.00114933	641
	k_1Slide_121	0.0011484	644
	k_3mer_7559	0.00114203	649
	k_1MGW_125	0.0011401	655
	k_2Buckle_25	0.00112576	678
	k_2Slide_232	0.00111989	683
	k_3mer_16528	0.00110814	700
	k_2Roll_162	0.00110862	701
	k_2mer_891	0.00109566	717
	k_1Slide_189	0.00109511	720
	k_2MGW_167	0.00109294	722
	k_1Slide_155	0.00106964	748
	k_1Slide_226	0.00105584	769
	k_2MGW_159	0.00105177	773
	k_2mer_4280	0.0010415	789
	k_2mer_3082	0.00103953	790
	k_1Slide_51	0.00102835	811
	k_2mer_4405	0.00100014	857
	k_2Slide_32	0.000988406	870
	k_1ProT_76	0.000973954	899
	k_3mer_12426	0.000968653	907
	k_1Slide_52	0.00095825	918
	k_3mer_16722	0.000954355	927
	k_1Buckle_273	0.000943039	942
	k_3mer_4526	0.000938531	945
	k_3mer_7273	0.000938536	946
	k_3mer_1749	0.000924511	970
	k_3mer_2795	0.000876588	1057
	k_1Stagger_170	0.000862701	1079
	k_3mer_12938	0.000860711	1082
	k_2mer_3910	0.00085501	1089
	k_1Slide_138	0.00084188	1123
	k_1MGW_144	0.000835738	1135
	k_1Stretch_148	0.00082997	1144
	k_3mer_6138	0.000814792	1175
	k_1mer_239	0.000814018	1178
	k_3mer_1618	0.00077516	1264
	k_3mer_11082	0.000755197	1303
	k_2mer_571	0.000690231	1457
	k_2mer_1848	0.000660261	1569
	k_1mer_211	0.000658043	1574
	k_1Shear_76	0.000654882	1586
	k_1mer_19	0.000647931	1600
	k_2mer_4684	0.000637565	1623
	k_3mer_8459	0.000541687	1987
	k_2mer_3294	0.000509189	2069
	k_2mer_1321	0.00046982	2135
	k_3mer_8296	0	15501
	k_1ProT_243	0	26165
	k_1Roll_290	0	26474
	k_1HelT_76	0	26549
	k_2MGW_168	0	26916
	k_2MGW_197	0	26945
	k_2ProT_239	0	27230
	k_2Roll_32	0	27288
	k_2Roll_145	0	27400
	k_2Roll_161	0	27416
	k_2Roll_258	0	27511
	k_2Roll_290	0	27543
	k_2HelT_46	0	27580
	k_1Rise_71	0	27893
	k_1Shift_172	0	28578
	k_1Shift_247	0	28651
	k_2Shift_143	0	28842
	k_1Slide_94	0	29043
	k_1Slide_134	0	29078
	k_1Slide_167	0	29108
	k_1Slide_172	0	29113
	k_1Slide_252	0	29172
	k_1Slide_255	0	29175
	k_1Slide_278	0	29194
	k_2Slide_38	0	29214
	k_2Slide_55	0	29227
	k_2Slide_221	0	29365
	k_1Tilt_204	0	29628
	k_1Tilt_220	0	29644
	k_2Tilt_115	0	29836
	k_1Buckle_13	0	30030
	k_1Shear_221	0	31316
	k_2Shear_103	0	31491
	k_2Shear_116	0	31504
	k_2Shear_244	0	31631
	k_1Stagger_41	0	31720
	k_2Stretch_209	0	32684
